# Supplementary material for: Signaling Pathways mTOR and ERK as Therapeutic Targets in Sinonasal Intestinal-Type Adenocarcinoma
Source: Int J Mol Sci. 2023 Oct 12;24(20):15110. doi: 10.3390/ijms242015110 (PMC10606341; doi:10.3390/ijms242015110)
Supplement: Supplementary file 1 [file ijms-24-15110-s001.zip]

Archive with 1 entries (1 files):
- ijms-2645019-supplementary.pdf
